# Supplementary material for: Correction: Preclinical Assessment of Carboplatin Treatment Efficacy in Lung Cancer by 18F-ICMT-11-Positron Emission Tomography
Source: PLoS One. 2020 Jul 9;15(7):e0235804. doi: 10.1371/journal.pone.0235804 (PMC7347147; doi:10.1371/journal.pone.0235804)
Supplement: S1 Table — (XLSX) [file pone.0235804.s002.xlsx]

## Sheet: Sheet1
Cell line	Treatment duration (h)	Normalised caspase-3 activity
		Repeat 1	Repeat 2	Repeat 3	Repeat 4	Average	Stdev	SEM
A549	0	1	1	1	1	1	0	0
	24	0.229087	1.60085	1.8711	1.25453	1.23889	0.718947	0.359474
	48	2.28566	3.72887		2.65266	2.88906	0.750086	0.375043
	72	1.64005	2.65468	7.19364	3.62562	3.7785	2.41678	1.20839
	96	1.87157	3.85718	7.80409	2.83747	4.09258	2.60377	1.30189
PC9	0	1	1	1	1	1	0	0
	24	1.49264	2.99589	2.8541	2.32037	2.41575	0.680669	0.340335
	48	3.3727	7.94755	14.0746	5.6695	7.76608	4.60172	2.30086
	72	13.7657	19.7195	26.9989	15.8093	19.0733	5.8326	2.9163
	96	10.9665	-	12.5496	9.71448	11.0768	1.42076	0.820276
