# Supplementary material for: Correction: Preclinical Assessment of Carboplatin Treatment Efficacy in Lung Cancer by 18F-ICMT-11-Positron Emission Tomography
Source: PLoS One. 2020 Jul 9;15(7):e0235804. doi: 10.1371/journal.pone.0235804 (PMC7347147; doi:10.1371/journal.pone.0235804)
Supplement: S2 Table — (XLSX) [file pone.0235804.s003.xlsx]

## Sheet: Sheet1
Cell line	Treatment duration (h)	ICMT-11 %activity/mg protein
		Repeat 1	Repeat 2	Repeat 3	Repeat 4	Average	Stdev	SEM
A549	0	27.1391	-	9.47252	11.3454	15.9857	9.70444	5.60286
	24	18.6416	-	11.1196	12.4664	14.0759	4.01098	2.31574
	48	20.1565	-	12.1169	16.3049	16.1927	4.021	2.32153
	72	31.8283	-	17.293	14.5696	21.2303	9.27861	5.35701
	96	21.5061	-	26.4791	20.9284	22.9712	3.05163	1.76186
PC9	0	10.3446	25.3697	11.6981	12.1788	14.8978	7.02433	4.0555
	24	11.7165	25.4537	10.8645	12.734	15.1922	6.88355	3.97422
	48	17.2144	28.8125	12.7512	15.9235	18.6754	7.01345	4.04922
	72	31.2429	47.1546	21.0345	25.7032	31.2838	11.3736	6.56655
	96	47.1547	79.4127	65.5033	32.4166	56.1218	20.5979	11.8922
